# Supplementary material for: Escherichia coli attachment to model particulates: The effects of bacterial cell characteristics and particulate properties
Source: PLoS One. 2017 Sep 14;12(9):e0184664. doi: 10.1371/journal.pone.0184664 (PMC5599003; doi:10.1371/journal.pone.0184664)
Supplement: S1 Dataset — (XLS) [file pone.0184664.s004.xls]

## Sheet: S3 data
E.coli	Source	Particle	Attachment	Sample size	Cell hydrophobicity	Cell zeta potential	EPS protein	EPS sugar	EPS protein/sugar	Net charge	Cell Acidity	Particle surface area	D10	D50	D90	Particle organic content	Particle concentration	Surface area ratio
#3	Sediment	2-line ferrihydrite	0.0144	3	0.551	-28.267	0.226	0.423	0.534	-1.4e-05	3.64e-05	142.011	9.41	41.4	118	0	1.06	25000
#6	Sediment	2-line ferrihydrite	0	3	0.784	-27.2	0.353	0.527	0.669	-1.56e-05	4.11e-05	142.011	9.41	41.4	118	0	1.06	25000
#8	Sediment	2-line ferrihydrite	0.0222	3	0.593	-27.733	0.157	0.218	0.719	-8.2e-06	3.13e-05	142.011	9.41	41.4	118	0	1.06	25000
#9	Sediment	2-line ferrihydrite	0.0989	3	0.431	-25.3	0.359	0.101	3.547	-8.92e-06	6.48e-05	142.011	9.41	41.4	118	0	1.06	25000
#13	Sediment	2-line ferrihydrite	0.0055	3	0.841	-17.2	0.768	0.087	8.78	-4.32e-06	2.12e-05	142.011	9.41	41.4	118	0	1.06	25000
#16	Sediment	2-line ferrihydrite	0.0323	3	0.897	-27.733	0.858	0.249	3.445	-7.42e-06	3.37e-05	142.011	9.41	41.4	118	0	1.06	25000
#18	Sediment	2-line ferrihydrite	0.1038	3	0.75	-37.267	0.547	0.338	1.621	-5.51e-05	0.000108	142.011	9.41	41.4	118	0	1.06	25000
#26	Sediment	2-line ferrihydrite	0.0476	3	0.73	-28.6	0.137	0.085	1.608	-8.01e-06	3.08e-05	142.011	9.41	41.4	118	0	1.06	25000
#28	Sediment	2-line ferrihydrite	0.1071	2	0.684	-8.24	0.132	0.097	1.363	4.05e-06	2.65e-05	142.011	9.41	41.4	118	0	1.06	25000
#32	Sediment	2-line ferrihydrite	0.0101	3	0.89	-28.5	0.151	0.26	0.583	-7.9e-06	3.43e-05	142.011	9.41	41.4	118	0	1.06	25000
#48	Sediment	2-line ferrihydrite	0.0519	3	0.483	-12.4	0.179	0.227	0.79	-5.54e-05	0.000115	142.011	9.41	41.4	118	0	1.06	25000
#53	Sediment	2-line ferrihydrite	0.1098	3	0.488	-27.333	0.361	0.21	1.719	-7.47e-06	2.8e-05	142.011	9.41	41.4	118	0	1.06	25000
#57	Sediment	2-line ferrihydrite	0.1307	3	0.476	-36.633	0.248	0.142	1.749	-4.37e-05	0.000153	142.011	9.41	41.4	118	0	1.06	25000
#60	Sediment	2-line ferrihydrite	0.0282	3	0.48	-26.8	0.238	0.139	1.72	1.41e-05	-4.63e-05	142.011	9.41	41.4	118	0	1.06	25000
#62	Sediment	2-line ferrihydrite	0.3182	3	0.365	-14.833	0.306	0.14	2.189	-2.12e-05	0.000101	142.011	9.41	41.4	118	0	1.06	25000
#69	Sediment	2-line ferrihydrite	0.0243	3	0.23	-24.867	0.036	0.201	0.177	-3.2e-05	3.15e-05	142.011	9.41	41.4	118	0	1.06	25000
#83	Sediment	2-line ferrihydrite	0.0043	3	0.331	-13.067	0.035	0.233	0.149	-6.25e-06	3.26e-05	142.011	9.41	41.4	118	0	1.06	25000
#89	Sediment	2-line ferrihydrite	0.1728	3	0.418	-28.833	0.084	0.446	0.189	-1.45e-05	2.62e-05	142.011	9.41	41.4	118	0	1.06	25000
#98	Sediment	2-line ferrihydrite	0.0884	3	0.52	-29.267	0.162	0.842	0.192	-9.26e-06	3.48e-05	142.011	9.41	41.4	118	0	1.06	25000
#100	Sediment	2-line ferrihydrite	0.0034	3	0.317	-29.2	0.109	0.689	0.158	-2.79e-05	5.21e-05	142.011	9.41	41.4	118	0	1.06	25000
#105	Sediment	2-line ferrihydrite	0.0065	3	0.423	-27.733	0.085	0.439	0.194	-8.81e-06	2.62e-05	142.011	9.41	41.4	118	0	1.06	25000
#108	Sediment	2-line ferrihydrite	0.2696	3	0.449	-28.3	0.076	0.346	0.221	-4.08e-05	5.4e-05	142.011	9.41	41.4	118	0	1.06	25000
#110	Sediment	2-line ferrihydrite	0.0912	3	0.348	-16.567	0.08	1.207	0.067	-2.18e-05	6.52e-05	142.011	9.41	41.4	118	0	1.06	25000
#117	Sediment	2-line ferrihydrite	0.0617	3	0.428	-27.633	0.147	0.459	0.32	-2.41e-05	5.63e-05	142.011	9.41	41.4	118	0	1.06	25000
#127	Sediment	2-line ferrihydrite	0.0053	3	0.888	-25.9	0.297	0.767	0.387	-3.3e-05	7.09e-05	142.011	9.41	41.4	118	0	1.06	25000
#128	Sediment	2-line ferrihydrite	0.0442	3	0.553	-28.133	0.055	0.229	0.239	-4.38e-05	5.97e-05	142.011	9.41	41.4	118	0	1.06	25000
#130	Sediment	2-line ferrihydrite	0	3	0.308	-24.933	0.068	0.358	0.19	-3.32e-05	2.61e-05	142.011	9.41	41.4	118	0	1.06	25000
#141	Sediment	2-line ferrihydrite	0.0815	3	0.582	-27.033	0.264	1.187	0.222	-0.000248	0.000539	142.011	9.41	41.4	118	0	1.06	25000
#144	Sediment	2-line ferrihydrite	0.0303	3	0.313	-28.167	0.166	1.739	0.096	-1.19e-05	2.54e-05	142.011	9.41	41.4	118	0	1.06	25000
#146	Sediment	2-line ferrihydrite	0.0417	3	0.254	-28	0.099	0.727	0.136	-2e-05	3.31e-05	142.011	9.41	41.4	118	0	1.06	25000
#147	Sediment	2-line ferrihydrite	0.025	2	0.667	-14.133	0.117	0.983	0.119	-1.66e-05	2.19e-05	142.011	9.41	41.4	118	0	1.06	25000
#148	Sediment	2-line ferrihydrite	0.0345	3	0.589	-29.733	0.126	0.64	0.197	-3e-05	4.62e-05	142.011	9.41	41.4	118	0	1.06	25000
#157	Sediment	2-line ferrihydrite	0.0196	3	0.598	-27.267	0.098	0.511	0.193	-2.02e-05	1.21e-05	142.011	9.41	41.4	118	0	1.06	25000
#158	Sediment	2-line ferrihydrite	0.0521	3	0.211	-26.433	0.084	0.436	0.192	-1.6e-05	2.89e-05	142.011	9.41	41.4	118	0	1.06	25000
#160	Sediment	2-line ferrihydrite	0.0755	3	0.071	-27.267	0.088	1.275	0.069	-2.4e-05	3.71e-05	142.011	9.41	41.4	118	0	1.06	25000
#182	Sediment	2-line ferrihydrite	0.0797	3	0.367	-25.867	0.11	0.766	0.143	-2.81e-05	4.1e-05	142.011	9.41	41.4	118	0	1.06	25000
#184	Sediment	2-line ferrihydrite	0.0531	3	0.196	-26.133	0.118	0.414	0.286	-1.93e-05	3.4e-05	142.011	9.41	41.4	118	0	1.06	25000
#185	Sediment	2-line ferrihydrite	0	3	0.103	-26.967	0.068	0.315	0.215	-5.39e-06	-6.69e-06	142.011	9.41	41.4	118	0	1.06	25000
#186	Sediment	2-line ferrihydrite	0.0882	2	0.424	-21.633	0.044	0.258	0.171	-2.38e-05	3.75e-05	142.011	9.41	41.4	118	0	1.06	25000
#196	Sediment	2-line ferrihydrite	0.0051	3	0.267	-25.167	0.093	0.56	0.166	-1.83e-05	3.6e-05	142.011	9.41	41.4	118	0	1.06	25000
#201	Water	2-line ferrihydrite	0.0943	3	0.373	-33.167	0.075	0.295	0.253	1.6e-05	-2.09e-05	142.011	9.41	41.4	118	0	1.06	25000
#204	Water	2-line ferrihydrite	0.0643	3	0.267	-27.167	0.097	0.503	0.192	-6.11e-05	0.000107	142.011	9.41	41.4	118	0	1.06	25000
#205	Water	2-line ferrihydrite	0.0101	3	0.404	-29.133	0.058	0.475	0.121	-2.77e-05	4.29e-05	142.011	9.41	41.4	118	0	1.06	25000
#207	Water	2-line ferrihydrite	0.131	3	0.375	-25.867	0.086	0.32	0.267	-1.35e-05	2.35e-05	142.011	9.41	41.4	118	0	1.06	25000
#211	Water	2-line ferrihydrite	0.0929	3	0.189	-25.8	0.115	0.365	0.315	-0.000119	0.000146	142.011	9.41	41.4	118	0	1.06	25000
#217	Water	2-line ferrihydrite	0.2477	3	0.552	-26.7	0.12	0.314	0.382	-4.08e-05	5.55e-05	142.011	9.41	41.4	118	0	1.06	25000
#222	Water	2-line ferrihydrite	0.2758	3	0.247	-27.967	0.104	0.463	0.224	-2.99e-05	3.36e-05	142.011	9.41	41.4	118	0	1.06	25000
#226	Water	2-line ferrihydrite	0.0776	3	0.19	-30.7	0.836	0.588	1.42	-3.05e-05	3.2e-05	142.011	9.41	41.4	118	0	1.06	25000
#230	Water	2-line ferrihydrite	0.0385	3	0.228	-30.233	0.131	0.319	0.41	-5.75e-05	5.13e-05	142.011	9.41	41.4	118	0	1.06	25000
#236	Water	2-line ferrihydrite	0.026	3	0.364	-39.867	0.189	0.482	0.392	-0.000162	0.000187	142.011	9.41	41.4	118	0	1.06	25000
#248	Water	2-line ferrihydrite	0.0888	3	0.329	-8.513	0.101	0.248	0.407	-3.04e-06	1.67e-05	142.011	9.41	41.4	118	0	1.06	25000
#249	Water	2-line ferrihydrite	0.0842	3	0.227	-28.533	0.101	0.284	0.355	-3.35e-05	3.16e-05	142.011	9.41	41.4	118	0	1.06	25000
#256	Water	2-line ferrihydrite	0.0292	3	0.306	-25.667	0.085	0.255	0.333	-3.47e-05	3.98e-05	142.011	9.41	41.4	118	0	1.06	25000
#257	Water	2-line ferrihydrite	0.1306	3	0.162	-30.733	0.118	0.254	0.465	-6.38e-07	2.41e-06	142.011	9.41	41.4	118	0	1.06	25000
#270	Water	2-line ferrihydrite	0.0256	3	0.259	-27.067	0.129	0.298	0.433	-5.96e-05	0.000115	142.011	9.41	41.4	118	0	1.06	25000
#280	Water	2-line ferrihydrite	0.0063	3	0.424	-28.533	0.129	0.156	0.83	-4.64e-05	4.36e-05	142.011	9.41	41.4	118	0	1.06	25000
#281	Water	2-line ferrihydrite	0	3	0.544	-27.7	0.05	0.147	0.341	-4.74e-05	4.11e-05	142.011	9.41	41.4	118	0	1.06	25000
#284	Water	2-line ferrihydrite	0.0876	3	0.301	-34.633	0.131	0.423	0.311	1.66e-06	4.1e-05	142.011	9.41	41.4	118	0	1.06	25000
#286	Water	2-line ferrihydrite	0.0762	3	0.414	-26.267	0.098	0.25	0.39	-2.21e-05	3.25e-05	142.011	9.41	41.4	118	0	1.06	25000
#289	Water	2-line ferrihydrite	0.0175	3	0.482	-27.633	0.063	0.141	0.445	-1.19e-05	2.91e-05	142.011	9.41	41.4	118	0	1.06	25000
#292	Water	2-line ferrihydrite	0	1	0.47	-6.763	0.13	0.228	0.572	-9.86e-06	3.95e-05	142.011	9.41	41.4	118	0	1.06	25000
#298	Water	2-line ferrihydrite	0.0238	2	0.439	-18.667	0.066	0.113	0.588	-1.2e-05	2.49e-05	142.011	9.41	41.4	118	0	1.06	25000
#307	Water	2-line ferrihydrite	0.1068	3	0.092	-25.967	0.053	0.225	0.236	-5.09e-05	7.23e-05	142.011	9.41	41.4	118	0	1.06	25000
#308	Water	2-line ferrihydrite	0.0424	3	0.512	-28.5	0.048	0.106	0.457	-2.47e-05	6.61e-05	142.011	9.41	41.4	118	0	1.06	25000
#313	Water	2-line ferrihydrite	0.04	3	0.232	-25.467	0.055	0.173	0.318	-2.36e-05	3.72e-05	142.011	9.41	41.4	118	0	1.06	25000
#315	Water	2-line ferrihydrite	0	3	0.348	-25.067	0.05	0.159	0.315	-2e-05	3.28e-05	142.011	9.41	41.4	118	0	1.06	25000
#329	Water	2-line ferrihydrite	0.0617	3	0.074	-25.1	0.137	0.335	0.408	-3.42e-05	6.4e-05	142.011	9.41	41.4	118	0	1.06	25000
#331	Water	2-line ferrihydrite	0	3	0.351	-9.207	0.077	0.265	0.29	-2.56e-05	2.64e-05	142.011	9.41	41.4	118	0	1.06	25000
#333	Water	2-line ferrihydrite	0.0249	3	0.011	-26.133	0.066	0.134	0.492	-2.97e-05	4.46e-05	142.011	9.41	41.4	118	0	1.06	25000
#342	Water	2-line ferrihydrite	0.0737	3	0.293	-19.4	0.06	0.116	0.518	-2.32e-05	3.32e-05	142.011	9.41	41.4	118	0	1.06	25000
#385	Water	2-line ferrihydrite	0.0208	2	0.14	-25.767	0.057	0.083	0.683	-3.57e-05	4.84e-05	142.011	9.41	41.4	118	0	1.06	25000
#391	Water	2-line ferrihydrite	0.0561	3	0.221	-10.5	0.043	0.119	0.36	-7.4e-08	2.39e-05	142.011	9.41	41.4	118	0	1.06	25000
#43888		2-line ferrihydrite	0.0429	3	0.2	-18.967	0.113	0.164	0.684	-1.56e-05	3.65e-05	142.011	9.41	41.4	118	0	1.06	25000
#3	Sediment	Ca-Montmorillonite	0.119	2	0.551	-28.267	0.23	0.42	0.53	-1.4e-05	3.64e-05	111.019	1.3	3.73	11.8	0.0548	108	2000000
#6	Sediment	Ca-Montmorillonite	0.0582	3	0.784	-27.2	0.35	0.53	0.67	-1.56e-05	4.11e-05	111.019	1.3	3.73	11.8	0.0548	108	2000000
#8	Sediment	Ca-Montmorillonite	0.0161	3	0.593	-27.733	0.16	0.22	0.72	-8.2e-06	3.13e-05	111.019	1.3	3.73	11.8	0.0548	108	2000000
#9	Sediment	Ca-Montmorillonite	0.0669	3	0.431	-25.3	0.36	0.1	3.55	-8.92e-06	6.48e-05	111.019	1.3	3.73	11.8	0.0548	108	2000000
#13	Sediment	Ca-Montmorillonite	0.0815	3	0.841	-17.2	0.77	0.09	8.78	-4.32e-06	2.12e-05	111.019	1.3	3.73	11.8	0.0548	108	2000000
#16	Sediment	Ca-Montmorillonite	0.0149	3	0.897	-27.733	0.86	0.25	3.44	-7.42e-06	3.37e-05	111.019	1.3	3.73	11.8	0.0548	108	2000000
#18	Sediment	Ca-Montmorillonite	0.0892	3	0.75	-37.267	0.55	0.34	1.62	-5.51e-05	0.000108	111.019	1.3	3.73	11.8	0.0548	108	2000000
#26	Sediment	Ca-Montmorillonite	0.0263	2	0.73	-28.6	0.14	0.09	1.61	-8.01e-06	3.08e-05	111.019	1.3	3.73	11.8	0.0548	108	2000000
#28	Sediment	Ca-Montmorillonite	0.071	3	0.684	-8.24	0.13	0.1	1.36	4.05e-06	2.65e-05	111.019	1.3	3.73	11.8	0.0548	108	2000000
#32	Sediment	Ca-Montmorillonite	0.0135	2	0.89	-28.5	0.15	0.26	0.58	-7.9e-06	3.43e-05	111.019	1.3	3.73	11.8	0.0548	108	2000000
#36	Sediment	Ca-Montmorillonite	0.1078	3	0.277	-26.8	0.19	0.19	1.02	-2.17e-05	5.19e-05	111.019	1.3	3.73	11.8	0.0548	108	2000000
#44	Sediment	Ca-Montmorillonite	0	3	0.45	-27.7	0.15	0.16	0.91	-2.58e-06	3.12e-05	111.019	1.3	3.73	11.8	0.0548	108	2000000
#53	Sediment	Ca-Montmorillonite	0	3	0.488	-27.333	0.36	0.21	1.72	-7.47e-06	2.8e-05	111.019	1.3	3.73	11.8	0.0548	108	2000000
#57	Sediment	Ca-Montmorillonite	0	3	0.476	-36.633	0.25	0.14	1.75	-4.37e-05	0.000153	111.019	1.3	3.73	11.8	0.0548	108	2000000
#60	Sediment	Ca-Montmorillonite	0.0557	3	0.48	-26.8	0.24	0.14	1.72	1.41e-05	-4.63e-05	111.019	1.3	3.73	11.8	0.0548	108	2000000
#62	Sediment	Ca-Montmorillonite	0.0323	3	0.365	-14.833	0.31	0.14	2.19	-2.12e-05	0.000101	111.019	1.3	3.73	11.8	0.0548	108	2000000
#69	Sediment	Ca-Montmorillonite	0.0635	3	0.23	-24.867	0.04	0.2	0.18	-3.2e-05	3.15e-05	111.019	1.3	3.73	11.8	0.0548	108	2000000
#83	Sediment	Ca-Montmorillonite	0.0638	3	0.331	-13.067	0.03	0.23	0.15	-6.25e-06	3.26e-05	111.019	1.3	3.73	11.8	0.0548	108	2000000
#84	Sediment	Ca-Montmorillonite	0.0222	3	0.055	-30.667	0.06	0.39	0.14	-1.32e-05	2.82e-05	111.019	1.3	3.73	11.8	0.0548	108	2000000
#89	Sediment	Ca-Montmorillonite	0.0556	3	0.418	-28.833	0.08	0.45	0.19	-1.45e-05	2.62e-05	111.019	1.3	3.73	11.8	0.0548	108	2000000
#98	Sediment	Ca-Montmorillonite	0.0373	3	0.52	-29.267	0.16	0.84	0.19	-9.26e-06	3.48e-05	111.019	1.3	3.73	11.8	0.0548	108	2000000
#100	Sediment	Ca-Montmorillonite	0.0265	3	0.317	-29.2	0.11	0.69	0.16	-2.79e-05	5.21e-05	111.019	1.3	3.73	11.8	0.0548	108	2000000
#105	Sediment	Ca-Montmorillonite	0.0436	3	0.423	-27.733	0.09	0.44	0.19	-8.81e-06	2.62e-05	111.019	1.3	3.73	11.8	0.0548	108	2000000
#110	Sediment	Ca-Montmorillonite	0	3	0.348	-16.567	0.08	1.21	0.07	-2.18e-05	6.52e-05	111.019	1.3	3.73	11.8	0.0548	108	2000000
#111	Sediment	Ca-Montmorillonite	0.0333	3	0.447	-25.2	0.06	0.49	0.13	-1.22e-05	2.63e-05	111.019	1.3	3.73	11.8	0.0548	108	2000000
#117	Sediment	Ca-Montmorillonite	0.0651	3	0.428	-27.633	0.15	0.46	0.32	-2.41e-05	5.63e-05	111.019	1.3	3.73	11.8	0.0548	108	2000000
#127	Sediment	Ca-Montmorillonite	0.0381	3	0.888	-25.9	0.3	0.77	0.39	-3.3e-05	7.09e-05	111.019	1.3	3.73	11.8	0.0548	108	2000000
#128	Sediment	Ca-Montmorillonite	0.0614	3	0.553	-28.133	0.05	0.23	0.24	-4.38e-05	5.97e-05	111.019	1.3	3.73	11.8	0.0548	108	2000000
#130	Sediment	Ca-Montmorillonite	0.0235	3	0.308	-24.933	0.07	0.36	0.19	-3.32e-05	2.61e-05	111.019	1.3	3.73	11.8	0.0548	108	2000000
#141	Sediment	Ca-Montmorillonite	0.0022	3	0.582	-27.033	0.26	1.19	0.22	-0.000248	0.000539	111.019	1.3	3.73	11.8	0.0548	108	2000000
#144	Sediment	Ca-Montmorillonite	0.0356	3	0.313	-28.167	0.17	1.74	0.1	-1.19e-05	2.54e-05	111.019	1.3	3.73	11.8	0.0548	108	2000000
#146	Sediment	Ca-Montmorillonite	0	3	0.254	-28	0.1	0.73	0.14	-2e-05	3.31e-05	111.019	1.3	3.73	11.8	0.0548	108	2000000
#147	Sediment	Ca-Montmorillonite	0.0196	3	0.667	-14.133	0.12	0.98	0.12	-1.66e-05	2.19e-05	111.019	1.3	3.73	11.8	0.0548	108	2000000
#148	Sediment	Ca-Montmorillonite	0.1194	3	0.589	-29.733	0.13	0.64	0.2	-3e-05	4.62e-05	111.019	1.3	3.73	11.8	0.0548	108	2000000
#157	Sediment	Ca-Montmorillonite	0.0175	3	0.598	-27.267	0.1	0.51	0.19	-2.02e-05	1.21e-05	111.019	1.3	3.73	11.8	0.0548	108	2000000
#160	Sediment	Ca-Montmorillonite	0.0361	3	0.071	-27.267	0.09	1.28	0.07	-2.4e-05	3.71e-05	111.019	1.3	3.73	11.8	0.0548	108	2000000
#182	Sediment	Ca-Montmorillonite	0.0831	3	0.367	-25.867	0.11	0.77	0.14	-2.81e-05	4.1e-05	111.019	1.3	3.73	11.8	0.0548	108	2000000
#184	Sediment	Ca-Montmorillonite	0.0078	3	0.196	-26.133	0.12	0.41	0.29	-1.93e-05	3.4e-05	111.019	1.3	3.73	11.8	0.0548	108	2000000
#185	Sediment	Ca-Montmorillonite	0.0731	3	0.103	-26.967	0.07	0.32	0.21	-5.39e-06	-6.69e-06	111.019	1.3	3.73	11.8	0.0548	108	2000000
#186	Sediment	Ca-Montmorillonite	0	2	0.424	-21.633	0.04	0.26	0.17	-2.38e-05	3.75e-05	111.019	1.3	3.73	11.8	0.0548	108	2000000
#196	Sediment	Ca-Montmorillonite	0.0051	3	0.267	-25.167	0.09	0.56	0.17	-1.83e-05	3.6e-05	111.019	1.3	3.73	11.8	0.0548	108	2000000
#201	Water	Ca-Montmorillonite	0.1961	3	0.373	-33.167	0.07	0.29	0.25	1.6e-05	-2.09e-05	111.019	1.3	3.73	11.8	0.0548	108	2000000
#204	Water	Ca-Montmorillonite	0.0355	3	0.267	-27.167	0.1	0.5	0.19	-6.11e-05	0.000107	111.019	1.3	3.73	11.8	0.0548	108	2000000
#205	Water	Ca-Montmorillonite	0.1098	2	0.404	-29.133	0.06	0.48	0.12	-2.77e-05	4.29e-05	111.019	1.3	3.73	11.8	0.0548	108	2000000
#206	Water	Ca-Montmorillonite	0.0388	3	0.305	-26.233	0.11	0.58	0.19	-2.88e-05	3.3e-05	111.019	1.3	3.73	11.8	0.0548	108	2000000
#207	Water	Ca-Montmorillonite	0.0889	2	0.375	-25.867	0.09	0.32	0.27	-1.35e-05	2.35e-05	111.019	1.3	3.73	11.8	0.0548	108	2000000
#211	Water	Ca-Montmorillonite	0.0688	3	0.189	-25.8	0.11	0.37	0.31	-0.000119	0.000146	111.019	1.3	3.73	11.8	0.0548	108	2000000
#217	Water	Ca-Montmorillonite	0.0762	2	0.552	-26.7	0.12	0.31	0.38	-4.08e-05	5.55e-05	111.019	1.3	3.73	11.8	0.0548	108	2000000
#222	Water	Ca-Montmorillonite	0.0755	3	0.247	-27.967	0.1	0.46	0.22	-2.99e-05	3.36e-05	111.019	1.3	3.73	11.8	0.0548	108	2000000
#226	Water	Ca-Montmorillonite	0.0522	3	0.19	-30.7	0.84	0.59	1.42	-3.05e-05	3.2e-05	111.019	1.3	3.73	11.8	0.0548	108	2000000
#230	Water	Ca-Montmorillonite	0.0397	3	0.228	-30.233	0.13	0.32	0.41	-5.75e-05	5.13e-05	111.019	1.3	3.73	11.8	0.0548	108	2000000
#236	Water	Ca-Montmorillonite	0	3	0.364	-39.867	0.19	0.48	0.39	-0.000162	0.000187	111.019	1.3	3.73	11.8	0.0548	108	2000000
#248	Water	Ca-Montmorillonite	0.1189	3	0.329	-8.513	0.1	0.25	0.41	-3.04e-06	1.67e-05	111.019	1.3	3.73	11.8	0.0548	108	2000000
#249	Water	Ca-Montmorillonite	0.0145	3	0.227	-28.533	0.1	0.28	0.36	-3.35e-05	3.16e-05	111.019	1.3	3.73	11.8	0.0548	108	2000000
#256	Water	Ca-Montmorillonite	0.0816	3	0.306	-25.667	0.09	0.26	0.33	-3.47e-05	3.98e-05	111.019	1.3	3.73	11.8	0.0548	108	2000000
#257	Water	Ca-Montmorillonite	0.1086	3	0.162	-30.733	0.12	0.25	0.46	-6.38e-07	2.41e-06	111.019	1.3	3.73	11.8	0.0548	108	2000000
#270	Water	Ca-Montmorillonite	0.0233	3	0.259	-27.067	0.13	0.3	0.43	-5.96e-05	0.000115	111.019	1.3	3.73	11.8	0.0548	108	2000000
#280	Water	Ca-Montmorillonite	0.1097	3	0.424	-28.533	0.13	0.16	0.83	-4.64e-05	4.36e-05	111.019	1.3	3.73	11.8	0.0548	108	2000000
#281	Water	Ca-Montmorillonite	0.0915	3	0.544	-27.7	0.05	0.15	0.34	-4.74e-05	4.11e-05	111.019	1.3	3.73	11.8	0.0548	108	2000000
#284	Water	Ca-Montmorillonite	0.0106	2	0.301	-34.633	0.13	0.42	0.31	1.66e-06	4.1e-05	111.019	1.3	3.73	11.8	0.0548	108	2000000
#286	Water	Ca-Montmorillonite	0.0381	3	0.414	-26.267	0.1	0.25	0.39	-2.21e-05	3.25e-05	111.019	1.3	3.73	11.8	0.0548	108	2000000
#289	Water	Ca-Montmorillonite	0.0429	3	0.482	-27.633	0.06	0.14	0.44	-1.19e-05	2.91e-05	111.019	1.3	3.73	11.8	0.0548	108	2000000
#292	Water	Ca-Montmorillonite	0.0405	2	0.47	-6.763	0.13	0.23	0.57	-9.86e-06	3.95e-05	111.019	1.3	3.73	11.8	0.0548	108	2000000
#298	Water	Ca-Montmorillonite	0.0676	2	0.439	-18.667	0.07	0.11	0.59	-1.2e-05	2.49e-05	111.019	1.3	3.73	11.8	0.0548	108	2000000
#307	Water	Ca-Montmorillonite	0.1979	2	0.092	-25.967	0.05	0.23	0.24	-5.09e-05	7.23e-05	111.019	1.3	3.73	11.8	0.0548	108	2000000
#308	Water	Ca-Montmorillonite	0.15	2	0.512	-28.5	0.05	0.11	0.46	-2.47e-05	6.61e-05	111.019	1.3	3.73	11.8	0.0548	108	2000000
#313	Water	Ca-Montmorillonite	0.0407	3	0.232	-25.467	0.05	0.17	0.32	-2.36e-05	3.72e-05	111.019	1.3	3.73	11.8	0.0548	108	2000000
#315	Water	Ca-Montmorillonite	0.0584	3	0.348	-25.067	0.05	0.16	0.32	-2e-05	3.28e-05	111.019	1.3	3.73	11.8	0.0548	108	2000000
#329	Water	Ca-Montmorillonite	0.1408	3	0.074	-25.1	0.14	0.34	0.41	-3.42e-05	6.4e-05	111.019	1.3	3.73	11.8	0.0548	108	2000000
#331	Water	Ca-Montmorillonite	0.0351	3	0.351	-9.207	0.08	0.27	0.29	-2.56e-05	2.64e-05	111.019	1.3	3.73	11.8	0.0548	108	2000000
#333	Water	Ca-Montmorillonite	0.0047	3	0.011	-26.133	0.07	0.13	0.49	-2.97e-05	4.46e-05	111.019	1.3	3.73	11.8	0.0548	108	2000000
#342	Water	Ca-Montmorillonite	0.0435	3	0.293	-19.4	0.06	0.12	0.52	-2.32e-05	3.32e-05	111.019	1.3	3.73	11.8	0.0548	108	2000000
#385	Water	Ca-Montmorillonite	0	2	0.14	-25.767	0.06	0.08	0.68	-3.57e-05	4.84e-05	111.019	1.3	3.73	11.8	0.0548	108	2000000
#391	Water	Ca-Montmorillonite	0.0063	3	0.221	-10.5	0.04	0.12	0.36	-7.4e-08	2.39e-05	111.019	1.3	3.73	11.8	0.0548	108	2000000
#43888		Ca-Montmorillonite	0.1109	2	0.2	-18.967	0.11	0.16	0.68	-1.56e-05	3.65e-05	111.019	1.3	3.73	11.8	0.0548	108	2000000
#3	Sediment	Corn stover	0.0962	3	0.551	-28.267	0.23	0.42	0.53	-1.4e-05	3.64e-05	3.395	18.3	53.4	106	37.92	1.06	600
#6	Sediment	Corn stover	0.1736	2	0.784	-27.2	0.35	0.53	0.67	-1.56e-05	4.11e-05	3.395	18.3	53.4	106	37.92	1.06	600
#8	Sediment	Corn stover	0.0802	3	0.593	-27.733	0.16	0.22	0.72	-8.2e-06	3.13e-05	3.395	18.3	53.4	106	37.92	1.06	600
#9	Sediment	Corn stover	0.1414	3	0.431	-25.3	0.36	0.1	3.55	-8.92e-06	6.48e-05	3.395	18.3	53.4	106	37.92	1.06	600
#13	Sediment	Corn stover	0.0263	2	0.841	-17.2	0.77	0.09	8.78	-4.32e-06	2.12e-05	3.395	18.3	53.4	106	37.92	1.06	600
#16	Sediment	Corn stover	0.2198	2	0.897	-27.733	0.86	0.25	3.44	-7.42e-06	3.37e-05	3.395	18.3	53.4	106	37.92	1.06	600
#18	Sediment	Corn stover	0.1172	2	0.75	-37.267	0.55	0.34	1.62	-5.51e-05	0.000108	3.395	18.3	53.4	106	37.92	1.06	600
#26	Sediment	Corn stover	0.0688	3	0.73	-28.6	0.14	0.09	1.61	-8.01e-06	3.08e-05	3.395	18.3	53.4	106	37.92	1.06	600
#28	Sediment	Corn stover	0.0355	3	0.684	-8.24	0.13	0.1	1.36	4.05e-06	2.65e-05	3.395	18.3	53.4	106	37.92	1.06	600
#32	Sediment	Corn stover	0.0556	2	0.89	-28.5	0.15	0.26	0.58	-7.9e-06	3.43e-05	3.395	18.3	53.4	106	37.92	1.06	600
#36	Sediment	Corn stover	0.0143	2	0.277	-26.8	0.19	0.19	1.02	-2.17e-05	5.19e-05	3.395	18.3	53.4	106	37.92	1.06	600
#44	Sediment	Corn stover	0.0593	3	0.45	-27.7	0.15	0.16	0.91	-2.58e-06	3.12e-05	3.395	18.3	53.4	106	37.92	1.06	600
#48	Sediment	Corn stover	0	1	0.483	-12.4	0.18	0.23	0.79	-5.54e-05	0.000115	3.395	18.3	53.4	106	37.92	1.06	600
#53	Sediment	Corn stover	0	2	0.488	-27.333	0.36	0.21	1.72	-7.47e-06	2.8e-05	3.395	18.3	53.4	106	37.92	1.06	600
#57	Sediment	Corn stover	0.0676	2	0.476	-36.633	0.25	0.14	1.75	-4.37e-05	0.000153	3.395	18.3	53.4	106	37.92	1.06	600
#60	Sediment	Corn stover	0.1294	2	0.48	-26.8	0.24	0.14	1.72	1.41e-05	-4.63e-05	3.395	18.3	53.4	106	37.92	1.06	600
#62	Sediment	Corn stover	0	2	0.365	-14.833	0.31	0.14	2.19	-2.12e-05	0.000101	3.395	18.3	53.4	106	37.92	1.06	600
#69	Sediment	Corn stover	0.0667	3	0.23	-24.867	0.04	0.2	0.18	-3.2e-05	3.15e-05	3.395	18.3	53.4	106	37.92	1.06	600
#83	Sediment	Corn stover	0.1444	2	0.331	-13.067	0.03	0.23	0.15	-6.25e-06	3.26e-05	3.395	18.3	53.4	106	37.92	1.06	600
#84	Sediment	Corn stover	0.1225	3	0.055	-30.667	0.06	0.39	0.14	-1.32e-05	2.82e-05	3.395	18.3	53.4	106	37.92	1.06	600
#89	Sediment	Corn stover	0.0095	3	0.418	-28.833	0.08	0.45	0.19	-1.45e-05	2.62e-05	3.395	18.3	53.4	106	37.92	1.06	600
#98	Sediment	Corn stover	0.1545	3	0.52	-29.267	0.16	0.84	0.19	-9.26e-06	3.48e-05	3.395	18.3	53.4	106	37.92	1.06	600
#100	Sediment	Corn stover	0	1	0.317	-29.2	0.11	0.69	0.16	-2.79e-05	5.21e-05	3.395	18.3	53.4	106	37.92	1.06	600
#105	Sediment	Corn stover	0.0658	3	0.423	-27.733	0.09	0.44	0.19	-8.81e-06	2.62e-05	3.395	18.3	53.4	106	37.92	1.06	600
#108	Sediment	Corn stover	0.1957	2	0.449	-28.3	0.08	0.35	0.22	-4.08e-05	5.4e-05	3.395	18.3	53.4	106	37.92	1.06	600
#110	Sediment	Corn stover	0.0698	3	0.348	-16.567	0.08	1.21	0.07	-2.18e-05	6.52e-05	3.395	18.3	53.4	106	37.92	1.06	600
#111	Sediment	Corn stover	0.0159	3	0.447	-25.2	0.06	0.49	0.13	-1.22e-05	2.63e-05	3.395	18.3	53.4	106	37.92	1.06	600
#117	Sediment	Corn stover	0.3043	1	0.428	-27.633	0.15	0.46	0.32	-2.41e-05	5.63e-05	3.395	18.3	53.4	106	37.92	1.06	600
#127	Sediment	Corn stover	0	2	0.888	-25.9	0.3	0.77	0.39	-3.3e-05	7.09e-05	3.395	18.3	53.4	106	37.92	1.06	600
#128	Sediment	Corn stover	0.0435	3	0.553	-28.133	0.05	0.23	0.24	-4.38e-05	5.97e-05	3.395	18.3	53.4	106	37.92	1.06	600
#130	Sediment	Corn stover	0.0517	2	0.308	-24.933	0.07	0.36	0.19	-3.32e-05	2.61e-05	3.395	18.3	53.4	106	37.92	1.06	600
#141	Sediment	Corn stover	0	2	0.582	-27.033	0.26	1.19	0.22	-0.000248	0.000539	3.395	18.3	53.4	106	37.92	1.06	600
#144	Sediment	Corn stover	0.0683	2	0.313	-28.167	0.17	1.74	0.1	-1.19e-05	2.54e-05	3.395	18.3	53.4	106	37.92	1.06	600
#146	Sediment	Corn stover	0.1079	3	0.254	-28	0.1	0.73	0.14	-2e-05	3.31e-05	3.395	18.3	53.4	106	37.92	1.06	600
#147	Sediment	Corn stover	0.0247	3	0.667	-14.133	0.12	0.98	0.12	-1.66e-05	2.19e-05	3.395	18.3	53.4	106	37.92	1.06	600
#148	Sediment	Corn stover	0.0306	2	0.589	-29.733	0.13	0.64	0.2	-3e-05	4.62e-05	3.395	18.3	53.4	106	37.92	1.06	600
#157	Sediment	Corn stover	0	2	0.598	-27.267	0.1	0.51	0.19	-2.02e-05	1.21e-05	3.395	18.3	53.4	106	37.92	1.06	600
#158	Sediment	Corn stover	0.1716	2	0.211	-26.433	0.08	0.44	0.19	-1.6e-05	2.89e-05	3.395	18.3	53.4	106	37.92	1.06	600
#160	Sediment	Corn stover	0.125	1	0.071	-27.267	0.09	1.28	0.07	-2.4e-05	3.71e-05	3.395	18.3	53.4	106	37.92	1.06	600
#182	Sediment	Corn stover	0.1212	3	0.367	-25.867	0.11	0.77	0.14	-2.81e-05	4.1e-05	3.395	18.3	53.4	106	37.92	1.06	600
#184	Sediment	Corn stover	0.1351	1	0.196	-26.133	0.12	0.41	0.29	-1.93e-05	3.4e-05	3.395	18.3	53.4	106	37.92	1.06	600
#185	Sediment	Corn stover	0.0745	2	0.103	-26.967	0.07	0.32	0.21	-5.39e-06	-6.69e-06	3.395	18.3	53.4	106	37.92	1.06	600
#186	Sediment	Corn stover	0.0901	3	0.424	-21.633	0.04	0.26	0.17	-2.38e-05	3.75e-05	3.395	18.3	53.4	106	37.92	1.06	600
#196	Sediment	Corn stover	0.0946	3	0.267	-25.167	0.09	0.56	0.17	-1.83e-05	3.6e-05	3.395	18.3	53.4	106	37.92	1.06	600
#201	Water	Corn stover	0.1148	3	0.373	-33.167	0.07	0.29	0.25	1.6e-05	-2.09e-05	3.395	18.3	53.4	106	37.92	1.06	600
#204	Water	Corn stover	0.0758	2	0.267	-27.167	0.1	0.5	0.19	-6.11e-05	0.000107	3.395	18.3	53.4	106	37.92	1.06	600
#205	Water	Corn stover	0.1058	3	0.404	-29.133	0.06	0.48	0.12	-2.77e-05	4.29e-05	3.395	18.3	53.4	106	37.92	1.06	600
#206	Water	Corn stover	0.1777	3	0.305	-26.233	0.11	0.58	0.19	-2.88e-05	3.3e-05	3.395	18.3	53.4	106	37.92	1.06	600
#207	Water	Corn stover	0.0612	3	0.375	-25.867	0.09	0.32	0.27	-1.35e-05	2.35e-05	3.395	18.3	53.4	106	37.92	1.06	600
#211	Water	Corn stover	0.1304	3	0.189	-25.8	0.11	0.37	0.31	-0.000119	0.000146	3.395	18.3	53.4	106	37.92	1.06	600
#217	Water	Corn stover	0.0546	3	0.552	-26.7	0.12	0.31	0.38	-4.08e-05	5.55e-05	3.395	18.3	53.4	106	37.92	1.06	600
#222	Water	Corn stover	0.037	3	0.247	-27.967	0.1	0.46	0.22	-2.99e-05	3.36e-05	3.395	18.3	53.4	106	37.92	1.06	600
#226	Water	Corn stover	0.0988	3	0.19	-30.7	0.84	0.59	1.42	-3.05e-05	3.2e-05	3.395	18.3	53.4	106	37.92	1.06	600
#230	Water	Corn stover	0.1464	3	0.228	-30.233	0.13	0.32	0.41	-5.75e-05	5.13e-05	3.395	18.3	53.4	106	37.92	1.06	600
#236	Water	Corn stover	0.0196	3	0.364	-39.867	0.19	0.48	0.39	-0.000162	0.000187	3.395	18.3	53.4	106	37.92	1.06	600
#248	Water	Corn stover	0.1093	3	0.329	-8.513	0.1	0.25	0.41	-3.04e-06	1.67e-05	3.395	18.3	53.4	106	37.92	1.06	600
#249	Water	Corn stover	0.1434	3	0.227	-28.533	0.1	0.28	0.36	-3.35e-05	3.16e-05	3.395	18.3	53.4	106	37.92	1.06	600
#256	Water	Corn stover	0.0264	3	0.306	-25.667	0.09	0.26	0.33	-3.47e-05	3.98e-05	3.395	18.3	53.4	106	37.92	1.06	600
#257	Water	Corn stover	0.1294	3	0.162	-30.733	0.12	0.25	0.46	-6.38e-07	2.41e-06	3.395	18.3	53.4	106	37.92	1.06	600
#270	Water	Corn stover	0.1338	3	0.259	-27.067	0.13	0.3	0.43	-5.96e-05	0.000115	3.395	18.3	53.4	106	37.92	1.06	600
#280	Water	Corn stover	0.1617	3	0.424	-28.533	0.13	0.16	0.83	-4.64e-05	4.36e-05	3.395	18.3	53.4	106	37.92	1.06	600
#281	Water	Corn stover	0.1453	3	0.544	-27.7	0.05	0.15	0.34	-4.74e-05	4.11e-05	3.395	18.3	53.4	106	37.92	1.06	600
#284	Water	Corn stover	0.1841	3	0.301	-34.633	0.13	0.42	0.31	1.66e-06	4.1e-05	3.395	18.3	53.4	106	37.92	1.06	600
#286	Water	Corn stover	0.2275	3	0.414	-26.267	0.1	0.25	0.39	-2.21e-05	3.25e-05	3.395	18.3	53.4	106	37.92	1.06	600
#289	Water	Corn stover	0.144	3	0.482	-27.633	0.06	0.14	0.44	-1.19e-05	2.91e-05	3.395	18.3	53.4	106	37.92	1.06	600
#292	Water	Corn stover	0.2861	3	0.47	-6.763	0.13	0.23	0.57	-9.86e-06	3.95e-05	3.395	18.3	53.4	106	37.92	1.06	600
#298	Water	Corn stover	0.1194	3	0.439	-18.667	0.07	0.11	0.59	-1.2e-05	2.49e-05	3.395	18.3	53.4	106	37.92	1.06	600
#307	Water	Corn stover	0.1134	3	0.092	-25.967	0.05	0.23	0.24	-5.09e-05	7.23e-05	3.395	18.3	53.4	106	37.92	1.06	600
#308	Water	Corn stover	0.0222	3	0.512	-28.5	0.05	0.11	0.46	-2.47e-05	6.61e-05	3.395	18.3	53.4	106	37.92	1.06	600
#313	Water	Corn stover	0.0222	3	0.232	-25.467	0.05	0.17	0.32	-2.36e-05	3.72e-05	3.395	18.3	53.4	106	37.92	1.06	600
#315	Water	Corn stover	0	2	0.348	-25.067	0.05	0.16	0.32	-2e-05	3.28e-05	3.395	18.3	53.4	106	37.92	1.06	600
#329	Water	Corn stover	0.0992	3	0.074	-25.1	0.14	0.34	0.41	-3.42e-05	6.4e-05	3.395	18.3	53.4	106	37.92	1.06	600
#331	Water	Corn stover	0	3	0.351	-9.207	0.08	0.27	0.29	-2.56e-05	2.64e-05	3.395	18.3	53.4	106	37.92	1.06	600
#333	Water	Corn stover	0.1717	3	0.011	-26.133	0.07	0.13	0.49	-2.97e-05	4.46e-05	3.395	18.3	53.4	106	37.92	1.06	600
#342	Water	Corn stover	0.0887	3	0.293	-19.4	0.06	0.12	0.52	-2.32e-05	3.32e-05	3.395	18.3	53.4	106	37.92	1.06	600
#385	Water	Corn stover	0.0217	2	0.14	-25.767	0.06	0.08	0.68	-3.57e-05	4.84e-05	3.395	18.3	53.4	106	37.92	1.06	600
#391	Water	Corn stover	0.129	3	0.221	-10.5	0.04	0.12	0.36	-7.4e-08	2.39e-05	3.395	18.3	53.4	106	37.92	1.06	600
#43888		Corn stover	0.0299	3	0.2	-18.967	0.11	0.16	0.68	-1.56e-05	3.65e-05	3.395	18.3	53.4	106	37.92	1.06	600
